# Supplementary material for: Syzygium aromaticum Phytoconstituents Target SARS-CoV-2: Integrating Molecular Docking, Dynamics, Pharmacokinetics, and miR-21 rs1292037 Genotyping
Source: Viruses. 2025 Jul 5;17(7):951. doi: 10.3390/v17070951 (PMC12300145; doi:10.3390/v17070951)
Supplement: Supplementary file 1 [file viruses-17-00951-s001.zip]

Archive with 1 entries (1 files):
- viruses-3704435-supplementary.pdf
